# Supplementary material for: “Calibration-on-the-spot”: How to calibrate an EMCCD camera from its images
Source: Sci Rep. 2016 Jul 6;6:28680. doi: 10.1038/srep28680 (PMC4933971; doi:10.1038/srep28680)
Supplement: SupplementarySoftware_test [file srep28680-s4.tiff]

# Supplementary Software, test script
#
# for 
#
# "Calibration-on-the-spot": How to calibrate an EMCCD camera from its images
#
# by
#
# Kim I. Mortensen and Henrik Flyvbjerg
#
# Python (python.org) code for the calibration of an EMCCD camera
# from isolated diffraction-limited spots.
#
# This code is written for and tested with
#
# Python v. 2.7.9
# 
# and relies on the packages
#
# matplotlib v. 1.4.3
# SupplementarySoftware
#
# This code is licensed under a Creative Commons Attribution 4.0 International License
# To view a copy of this license, visit http://creativecommons.org/licenses/by/4.0/
#
# 19 May, 2016
#
# Kim I. Mortensen

from SupplementarySoftware import *
import pylab

pylab.close('all')

# --- Data file information ---------------------------------------

datafile='SupplementarySoftware_testdata.tif'

# Input data should be a tif-stack of raw EMCCD camera pixel output-signals
# imaging at least one diffraction-limited spot. The approximate center
# of the spot and the size of the area around it to be included in the 
# analysis should be entered below.

# --- Spot parameters ---------------------------------------------

initpix = (11,11)  # Tuple of initial pixels specifying the spot center (y,x) (Int,Int)
fitframes=range(0,5) # Array of frames to be included in analysis (Ints)

# --- CCD chip parameters -----------------------------------------

pw = 30.0 # Width of square pixels [nm] (Float)

deltapix = 11 # Half width of array passed to fit (Int)

# --- Initial values for localization analysis --------------------

mux_init = 0.1 # Center x coordinate [nm] (Float)
muy_init = 0.1 # Center y coordinate [nm] (Float)
b_init = 1050.0 # Background signal per pixel (Float)
N_init = 1e5 # Total signal value (Float)
sigma_init = 100.0 # PSF width [nm] (Float)
initvals = pylab.array([mux_init,muy_init,sigma_init,N_init,b_init])

# --- Initial values for COTS --------------------------------------

G_init = 30.0 # Gain (Float)
S0_init = 1000.0 # Signal offset (Float)

# --- COTS ----------------------------------------

# Track the spot using GME
cots=COTS(datafile,fitframes,pw,initvals,initpix,deltapix)
cots.Track()

## Calculate the fitted expected pixel output-signal values
cots.Signals()

## Calculate the values of the transfer function
cots.TransferMatrix()

## Calibrate using COTS
cots.Calibrate(G_init,S0_init)
